# Supplementary material for: Specific Lipidomic Shifts in Chronic Lymphocytic Leukemia at Diagnosis
Source: Cancers (Basel). 2026 Mar 10;18(6):896. doi: 10.3390/cancers18060896 (PMC13024246; doi:10.3390/cancers18060896)
Supplement: Supplementary file 1 [file cancers-18-00896-s001.zip]

Archive with 1 entries (1 files):
- cancers-4156388-supplementary.pdf
